# Supplementary material for: Hydrolyzed Bound Phenolics from Rice Bran Alleviate Hyperlipidemia and Improve Gut Microbiota Dysbiosis in High-Fat-Diet Fed Mice
Source: Nutrients. 2022 Mar 17;14(6):1277. doi: 10.3390/nu14061277 (PMC8953714; doi:10.3390/nu14061277)
Supplement: Supplementary file 1 [file nutrients-14-01277-s001.zip]

Archive with 1 entries (1 files):
- nutrients-1564547-supplementary.pdf
